# Supplementary material for: Doppler-Defined Pulmonary Hypertension in Sickle Cell Anemia in Kurdistan, Iraq
Source: PLoS One. 2016 Sep 1;11(9):e0162036. doi: 10.1371/journal.pone.0162036 (PMC5008799; doi:10.1371/journal.pone.0162036)
Supplement: S1 Table — EA: E wave/A wave ratio; EF: Ejection Fraction; LA: left atrial size; RA: right atrial area; TRV: Tricuspid Regurigitant Jet Velocity. (XLSX) [file pone.0162036.s001.xlsx]

## Sheet: Sheet1
SEQ	age (yr)	SEX	TRV	LA	RA	EA	EF
1	11	M	2	36	18	1.7	65
2	7	F	1.8	32	16	1.6	61
3	13	M	1.6	34	15	1.7	66
4	9	M	1.9	33	16	1.5	62
5	7	F	1.5	30	15	1.6	61
6	13	F	1.7	34	17	1.7	68
7	24	F	1.7	40	20	1.4	70
8	15	F	2	34	15	1.8	63
9	27	F	1.5	38	19	1.7	65
10	27	M	1.6	36	18.5	1.66	67
11	6	M	2.1	32	17.4	1.4	64
12	14	F	2	29	14.6	1.5	69
13	6	F	1.6	28	13.3	1.6	64
14	17	M	1.6	36	15.4	1.55	69
15	4	M	2.1	28	12.8	1.7	65
16	8	M	1.99	33	15	1.65	67
17	8	M	2	34	15.6	1.77	58
18	18	F	1.8	37	17.7	1.5	68
19	16	F	1.8	36.5	16.9	1.6	59
20	14	M	2.2	33	14.8	1.4	61
21	31	F	1.7	37.8	18	1.3	55
22	5	F	1.7	29	13.5	1.5	64
23	13	F	1.9	30	15	1.2	61
24	9	F	2.33	33	18	1.2	63
25	35	F	1.9	38	17.6	1.8	64
26	30	F	1.5	35.6	15.8	1.7	59
27	15	M	2.1	34.2	16.3	1.2	57
28	8	F	1.8	33	15.2	1.5	61
29	6	M	1.6	29	13.8	1.5	65
30	5	F	1.5	28.8	13.4	1.7	63
31	32	M	2	37	17.9	1.6	60
32	25	F	1.9	36.9	18.4	1.8	60
33	8	F	1.5	32	15	1.2	54
34	11	M	1.8	34.5	14.4	1.1	67
35	17	F	1.9	36	16.2	1.9	62
36	9	M	1.9	34.2	14	1.6	63
37	6	M	1.5	32	14	1.5	60
38	24	M	1.5	36	16	2.2	63
39	10	M	1.9	30.2	17	1.4	61
40	15	F	2	36	16.6	1.9	62
41	8	F	2	31	15.8	1.4	61
42	12	M	1.88	34	15.6	1.3	67
43	11	M	1.7	33	14.4	1.5	64
44	4	F	1	30	13	1.6	64
45	29	F	1.4	36	18	2.2	63
46	8	M	1.4	30	13	1.4	59
47	17	F	2.2	35.8	17.8	1.5	62
48	13	F	2.1	37	16.6	1.7	54
49	3	M	1.4	31	13.6	1.2	56
50	9	F	1.4	32	14	1.4	60
51	16	M	2	35	17	1.11	69
52	4	M	1.2	31	13.9	1.33	62
53	22	M	1.6	36.1	17.6	1.5	70
54	22	M	1.7	35.5	15	1.6	68
55	16	M	1.4	33	14.4	1.8	69
56	4	F	1.3	31	13.6	1.8	66
57	10	M	1.2	34	15.4	1.66	67
58	14	M	1.5	36	16.6	2	70
59	12	M	1	31	14.1	1.33	71
60	7	F	1.4	32	14	1.44	65
61	11	F	1.6	33.5	13.7	1.66	68
62	4	M	1.1	27.8	12.3	1.6	63
63	24	M	1.7	36.5	17	1.7	66
64	10	M	1.4	34	15.2	1.3	57
65	11	M	1.44	34	14.6	1.4	55
66	22	F	1.34	36.3	17.1	1.9	63
67	5	M	1.8	27.9	16.9	1.2	54
68	8	F	1.33	30	15.7	1.6	59
69	25	F	1.7	37.3	17.2	1.9	58
70	15	M	1.5	36	14.8	1.7	61
71	9	F	1.5	32	14	1.5	70
72	5	M	1.35	30.2	14.7	1.55	67
73	39	M	1.7	38	19.6	1.7	60
74	22	M	2.1	40	20	1.4	65
75	4	M	2.6	30	17.9	1.8	65
76	26	M	2.5	40.1	20.2	1.9	74
77	24	F	2.5	41	21.4	1.5	71
78	32	M	2.51	42.4	22	1.9	66
79	15	F	2.54	38	18.9	1.78	67
80	9	M	2.7	37.3	18.1	1.7	63
81	12	M	2.75	35.6	17.99	1.67	64
82	6	M	2.5	32	16.9	1.8	61
83	10	F	2.77	34.6	17.9	1.77	59
84	4	M	2.79	34	20.3	1.9	63
85	12	F	2.81	36.7	20.4	1.6	70
86	10	F	2.81	34.3	20.1	2	67
87	14	F	2.86	40.5	18.2	2	65
88	17	F	2.9	39.5	17.4	1.78	67
89	9	M	2.9	33	16.2	1.65	70
90	6	F	2.95	31	17.6	1.8	65
91	18	F	2.95	42	19.2	1.3	74
92	11	F	2.99	37	18	1.9	64
93	6	M	2.99	32	18.3	1.6	64
94	16	F	3.1	38.2	22	1.87	66
